# Supplementary material for: Inner hair cell dysfunction in Klhl18 mutant mice leads to low frequency progressive hearing loss
Source: PLoS One. 2021 Oct 1;16(10):e0258158. doi: 10.1371/journal.pone.0258158 (PMC8486144; doi:10.1371/journal.pone.0258158)
Supplement: S1 Table — (XLSX) [file pone.0258158.s013.xlsx]

## Sheet: Table S1
	TABLE S1. Statistical Test Results.
		ABR Thresholds							ABR Thresholds
		Control vs Mutant							Control vs Mutant
		Klhl18 <lowf>							Klhl18 <tm1a>
		2wk	3wk	4wk	6wk	8wk	14wk		2wk	3wk	4wk	6wk	8wk	14wk
	Mixed-effects Model Analysis
	F	108.017	9.233	370.051	976.621	1268.83	1464.11		39.659	0.253	171.196	245.412	265.386	523.58
	(DFn, DFd)	(1, 66)	(1, 150)	(1, 144)	(1, 150)	(1, 30)	(1, 30)		(1, 48)	(1, 54)	(1, 84)	(1, 30)	(1, 30)	(1, 84)
	P Value	2e-15	0.00280438	1e-15	1e-15	1e-15	1e-15		8.79045e-08	0.617328	1e-15	1e-15	1e-15	1e-15
	Sidak's multiple comparisons test
	Adj P Value for : Click	1.96789e-05	0.0657758	7e-15	1e-15	2.6e-14	1e-15		0.799973	0.354294	4.64378e-06	1.29517e-06	3.3022e-06	1.79e-13
	6kHz	0.0204375	0.122179	1e-15	1e-15	1e-15	1e-15		0.0080285	0.999679	1.23554e-07	1.56246e-08	2.0574e-08	1e-15
	12kHz	0.00015132	0.715722	1e-15	1e-15	1e-15	1e-15		0.000674834	0.999889	2.61052e-05	1.41002e-10	1.48323e-09	1e-15
	18kHz	0.000724064	0.989233	1.237e-11	1e-15	3.1e-14	1e-15		0.114839	1	6.02984e-05	1.31181e-05	3.28829e-07	4.7e-14
	24kHz	0.00130203	1	1.82867e-05	4.7e-14	6.49347e-08	2.4186e-11		0.799973	0.94018	0.0705983	0.0275625	0.00394689	6.57637e-07
	30kHz	5.55593e-05	0.991244	0.00096587	1.01768e-05	0.000211573	1.0416e-07		0.0250132	0.999224	7.827e-12	0.00142845	0.000115628	7.5647e-11
		Controls				CAP	CM		Mutants				CAP	CM
		ABR Threshold		DPOAE Threshold		Threshold	Threshold		ABR Threshold		DPOAE Threshold		Threshold	Threshold
		<lowf>	<tm1a>	<lowf>	<tm1a>	<lowf>	<lowf>		<lowf>	<tm1a>	<lowf>	<tm1a>	<lowf>	<lowf>
	Mixed-effects Model Analysis
	F	0.012	n/a	0	n/a	0.013	4.513		1.7	0.0816	0.47	100	2.737	0.411
	(DFn, DFd)	(1, 58)	no males	(1, 5)	no males	(1, 6)	(1, 6)		(1, 7)	(1, 2)	(1, 7)	(1, 2)	(1, 5)	(1, 5)
	P Value	0.914	recorded	1	recorded	0.911355	0.0778225		0.234	0.80197	0.515	0.00985246	0.15894	0.549856
	Sidak's multiple comparisons test
	Adj P Value for : Click	0.999906	n/a	n/a	n/a	n/a	n/a		0.993989	0.998939	n/a	n/a	n/a	n/a
	6kHz	0.999906	no males	0.994557	no males	0.977064	0.826518		0.166148	0.998939	0.994317	0.987338	0.861249	1
	12kHz	0.995181	recorded	0.896129	recorded	0.964806	0.148026		0.997562	0.998939	0.891035	0.931714	0.99554	1
	18kHz	0.995181		0.994557		0.999982	0.152839		0.999868	0.998939	0.998286	0.999507	0.992318	0.999888
	24kHz	0.996283		0.994557		0.989202	0.299158		0.0461177	0.998939	0.988937	0.987338	0.713728	0.202097
	30kHz	0.969261		0.994557		0.87481	0.282297		1	0.795317	0.806943	0.987338	0.285992	0.911957
		Klhl18 <lowf> : 2wk							Klhl18 <tm1a> : 2wk
		Control vs Mutant							Control vs Mutant
		ABR Wave 1 Amplitude			ABR Wave 1 Latency				ABR Wave 1 Amplitude			ABR Wave 1 Latency
		Click	12kHz	24kHz	Click	12kHz	24kHz		Click	12kHz	24kHz	Click	12kHz	24kHz
	Mixed-effects Model Analysis
	F	105.845	77.41	129.325	69.504	66.516	52.252		2.138	3.499	0.931	2.398	23.864	8.333
	(DFn, DFd)	(1, 174)	(1, 124)	(1, 126)	(1, 240)	(1, 190)	(1, 94)		(1, 278)	(1, 268)	(1, 260)	(1, 176)	(1, 176)	(1, 208)
	P Value	1e-15	1e-14	1e-15	6e-15	4.6e-14	1.27964e-10		0.144732	0.0624885	0.335527	0.123286	2.31235e-06	0.00430419
	Sidak's multiple comparisons test
	Adj P Value for : 95dB SPL	0.999981	0.0474372	1.031e-06	0.99687	0.999519	0.999965		0.999987	0.983139	0.999999	0.999999	0.9993	0.998693
	90dB SPL	0.989214	0.000199729	5.57785e-07	0.999999	0.499937	0.999998		0.999995	1	1	0.999989	0.985434	1
	85dB SPL	0.360032	0.0417525	0.000200339	0.943101	0.385118	0.964871		0.999997	0.999975	1	0.99914	0.709559	0.999191
	80dB SPL	0.574565	0.569332	0.0121935	0.861033	0.321111	0.878348		1	0.88705	0.999381	0.990339	0.315409	0.998968
	75dB SPL	0.000735435	0.00182533	1.92367e-06	0.483491	0.097892	0.134217		1	0.958618	0.9999	0.989173	0.597966	0.999191
	70dB SPL	5.97206e-06	0.00221472	0.00222845	0.169186	0.0783558	0.362465		1	0.999854	0.99999	0.995404	0.983573	0.951169
	65dB SPL	3.98374e-07	0.0375964	0.0130902	0.0608026	0.00844446	0.981175		1	0.999987	1	0.997369	0.276936	0.999631
	60dB SPL	8.66542e-09	0.118537	0.0472487	0.00588638	6.58027e-06	0.188548		1	0.999945	1	0.999985	0.472503	1
	55dB SPL	3.34972e-10	0.816759	0.0215253	0.00988559	0.0107541	0.00502212		0.999999	1	1	0.999883	0.778044	0.999191
	50dB SPL	2.25959e-08	0.446139	0.303354	1.72356e-05	0.00704102	0.000461341		0.99293	0.999302	1	1	0.767116	0.997955
	45dB SPL	2.46819e-05	0.499293	0.180474	9.50985e-06	n/a	1.97083e-07		0.999603	1	0.999997	1	0.998473	0.956444
	40dB SPL	0.0577217	0.864082	0.555789	n/a	n/a	n/a		1	0.999998	1	n/a	n/a	0.862353
	35dB SPL	0.998685	0.998881	0.883621	n/a	n/a	n/a		1	1	1	n/a	n/a	1
	30dB SPL	0.997402	0.461355	0.460729	n/a	n/a	n/a		1	1	1	n/a	n/a	n/a
	25dB SPL	1	0.999998	1	n/a	n/a	n/a		1	0.999999	1	n/a	n/a	n/a
	20dB SPL	1	1	0.99916	n/a	n/a	n/a		1	1	1	n/a	n/a	n/a
	15dB SPL	1	n/a	n/a	n/a	n/a	n/a		1	1	1	n/a	n/a	n/a
	10dB SPL	1	n/a	n/a	n/a	n/a	n/a		1	1	1	n/a	n/a	n/a
	5dB SPL	1	n/a	n/a	n/a	n/a	n/a		1	1	n/a	n/a	n/a	n/a
	0dB SPL	1	n/a	n/a	n/a	n/a	n/a		1	1	n/a	n/a	n/a	n/a
		Klhl18 <lowf> : 3wk							Klhl18 <tm1a> : 3wk
		Control vs Mutant							Control vs Mutant
		ABR Wave 1 Amplitude			ABR Wave 1 Latency				ABR Wave 1 Amplitude			ABR Wave 1 Latency
		Click	12kHz	24kHz	Click	12kHz	24kHz		Click	12kHz	24kHz	Click	12kHz	24kHz
	Mixed-effects Model Analysis
	F	50.0418	1.147	0.082	241.82	187.329	150.525		103.491	3.402	0.34	57.494	234.216	54.588
	(DFn, DFd)	(1, 117)	(1, 108)	(1, 339)	(1, 68)	(1, 229)	(1, 232)		(1, 180)	(1, 174)	(1, 160)	(1, 117)	(1, 45)	(1, 126)
	P Value	1.18607e-10	0.286603	0.774238	1e-15	1e-15	1e-15		1e-15	0.0668102	0.560547	8.822e-12	1e-15	1.8e-11
	Sidak's multiple comparisons test
	Adj P Value for : 95dB SPL	n/a	n/a	n/a	n/a	n/a	n/a		0.00524424	0.23555	1	1	0.675599	0.969457
	90dB SPL	n/a	n/a	n/a	n/a	n/a	n/a		0.00115083	0.200801	0.997924	1	0.0619333	0.991679
	85dB SPL	0.97873	1.49692e-06	0.749559	0.853816	0.47358	0.124023		0.00543308	0.995093	1	0.925539	0.00549675	0.734283
	80dB SPL	0.298879	0.470855	0.998543	0.00817481	0.0140673	0.0303288		0.0166911	0.820316	0.999999	0.652715	0.0512399	0.72354
	75dB SPL	0.504118	0.644285	0.997191	0.000853162	0.0064926	0.00196709		0.0395283	0.107186	0.999994	0.536913	0.00435819	0.913096
	70dB SPL	0.409265	0.113907	1	8.96594e-06	0.000418146	0.000579761		0.0469643	0.616278	1	0.543713	0.0588157	0.396347
	65dB SPL	0.019562	0.999807	1	4.88514e-06	0.000835393	0.000658821		0.0602007	0.95986	1	0.645978	0.000292994	0.500377
	60dB SPL	0.147096	0.999937	1	1.15453e-05	0.00090092	0.000180333		0.00711293	0.999995	0.986938	0.443985	0.00905116	0.0991122
	55dB SPL	0.145796	0.999881	1	4.47003e-06	9.36527e-05	0.0288548		0.00314191	0.99995	0.999952	0.214097	0.051477	0.0801518
	50dB SPL	0.112294	0.999999	1	1.61914e-05	8.61729e-05	0.000386914		0.0131428	1	1	0.0553565	0.00181143	0.0883425
	45dB SPL	0.0558743	0.957097	0.999999	2.61552e-05	4.95512e-08	0.0052083		0.0444978	0.998473	1	0.113018	2.09603e-05	0.552223
	40dB SPL	0.0549228	0.999795	1	9.62016e-06	1.80432e-07	0.0113215		0.0588237	0.999873	1	0.00271004	0.000965692	0.840664
	35dB SPL	0.328442	1	1	3.49658e-07	1.20662e-05	1.04657e-06		0.411608	0.999999	1	0.000925804	6.64099e-05	0.849046
	30dB SPL	0.990047	1	0.99999	n/a	n/a	n/a		0.999025	1	1	n/a	0.0102875	0.0344885
	25dB SPL	0.999992	0.991088	1	n/a	n/a	n/a		1	1	1	n/a	5.6654e-06	n/a
	20dB SPL	1	0.55755	0.984491	n/a	n/a	n/a		1	0.998647	0.999999	n/a	n/a	n/a
	15dB SPL	1	0.999985	1	n/a	n/a	n/a		1	1	1	n/a	n/a	n/a
	10dB SPL	1	0.819962	0.994803	n/a	n/a	n/a		1	1	1	n/a	n/a	n/a
	5dB SPL	1	1	n/a	n/a	n/a	n/a		1	1	n/a	n/a	n/a	n/a
	0dB SPL	1	1	n/a	n/a	n/a	n/a		1	1	n/a	n/a	n/a	n/a
		Klhl18 <lowf> : 6wk							Klhl18 <tm1a> : 6wk
		Control vs Mutant							Control vs Mutant
		ABR Wave 1 Amplitude			ABR Wave 1 Latency				ABR Wave 1 Amplitude			ABR Wave 1 Latency
		Click	12kHz	24kHz	Click	12kHz	24kHz		Click	12kHz	24kHz	Click	12kHz	24kHz
	Mixed-effects Model Analysis
	F	3056.78	731.55	192.808	56.434	55.045	88.403		1195.9	1210.84	370.953	149.479	1698.13	206.472
	(DFn, DFd)	(1, 260)	(1, 71)	(1, 72)	(1, 32)	(1, 7)	(1, 30)		(1, 200)	(1, 196)	(1, 160)	(1, 55)	(1, 55)	(1, 70)
	P Value	1e-15	1e-15	1e-15	1.48923e-08	0.000147	1.88397e-10		1e-15	1e-15	1e-15	1e-15	1e-15	1e-15
	Sidak's multiple comparisons test
	Adj P Value for : 95dB SPL	n/a	n/a	n/a	0.993029	n/a	n/a		1e-15	1e-15	5.723e-12	0.217828	2.00099e-08	0.0121035
	90dB SPL	n/a	n/a	n/a	0.842455	n/a	n/a		1e-15	1e-15	1.3253e-11	0.00545645	1.86e-12	0.00751899
	85dB SPL	n/a	n/a	n/a	0.73083	n/a	n/a		1e-15	1e-15	4.0737e-11	0.0152967	1e-15	0.00509274
	80dB SPL	n/a	n/a	n/a	0.395059	n/a	n/a		1e-15	1e-15	4.16e-13	0.00319611	1e-15	0.00378389
	75dB SPL	1e-15	n/a	n/a	0.0562203	n/a	n/a		1e-15	1e-15	1.769e-12	0.00222309	1e-15	0.00827833
	70dB SPL	1e-15	1e-15	9.0229e-11	0.006684	0.00583725	0.016243		1e-15	1e-15	2.13257e-10	0.000497083	1.25e-13	0.0145898
	65dB SPL	1e-15	1e-15	9.256e-12	0.0228888	0.000755122	0.00505685		1e-15	1e-15	6.43657e-09	0.000878742	1e-15	0.00509274
	60dB SPL	1e-15	1e-15	4.884e-12	0.00393995	n/a	0.00656487		1e-15	1e-15	8.63479e-07	0.00185068	1e-15	0.0160056
	55dB SPL	1e-15	1e-15	4.36053e-10	0.00685734	n/a	5.79998e-05		1e-15	2.4e-14	1.39103e-05	0.00319611	1e-15	0.0025307
	50dB SPL	1e-15	1e-15	8.64513e-07	0.200899	n/a	1.90181e-06		1e-15	1.01221e-10	9.98428e-05	0.0129324	1e-15	0.00168118
	45dB SPL	1e-15	1e-15	1.39628e-05	n/a	n/a	n/a		1e-15	9.0163e-11	0.00184391	0.0212921	1e-15	0.000114006
	40dB SPL	1e-15	1e-15	1.95502e-07	n/a	n/a	n/a		9.512e-12	1.35562e-07	0.135576	n/a	n/a	0.00561771
	35dB SPL	1e-15	6.875e-12	0.00160817	n/a	n/a	n/a		1.17749e-06	8.21707e-06	0.138839	n/a	n/a	0.000809307
	30dB SPL	1.9377e-08	2.11161e-07	0.156657	n/a	n/a	n/a		0.0394032	0.000344789	0.893661	n/a	n/a	0.00168118
	25dB SPL	0.66133	1.45998e-08	0.134252	n/a	n/a	n/a		0.988	0.00452825	0.999951	n/a	n/a	n/a
	20dB SPL	0.571718	0.00095882	0.998666	n/a	n/a	n/a		1	0.337654	1	n/a	n/a	n/a
	15dB SPL	1	0.999912	1	n/a	n/a	n/a		1	0.996924	0.999998	n/a	n/a	n/a
	10dB SPL	1	0.999973	0.999991	n/a	n/a	n/a		1	0.988179	1	n/a	n/a	n/a
	5dB SPL	1	0.995513	n/a	n/a	n/a	n/a		1	0.998076	n/a	n/a	n/a	n/a
	0dB SPL	1	0.546821	n/a	n/a	n/a	n/a		1	0.999999	n/a	n/a	n/a	n/a
		Klhl18 <lowf> : 2wk							Klhl18 <tm1a> : 2wk
		Wildtype vs Heterozygote							Wildtype vs Heterozygote
		ABR Wave 1 Amplitude			ABR Wave 1 Latency				ABR Wave 1 Amplitude			ABR Wave 1 Latency
		Click	12kHz	24kHz	Click	12kHz	24kHz		Click	12kHz	24kHz	Click	12kHz	24kHz
	Mixed-effects Model Analysis
	F	n/a	n/a	n/a	n/a	n/a	n/a		16.188	7.244	3.616	7.9	23.682	11.159
	(DFn, DFd)	n/a	n/a	n/a	n/a	n/a	n/a		(1, 32)	(1, 30)	(1, 30)	(1, 70)	(1, 26)	(1, 28)
	P Value	n/a	n/a	n/a	n/a	n/a	n/a		0.000327905	0.0115197	0.0668845	0.00640776	4.78074e-05	0.00238008
	Sidak's multiple comparisons test
	Adj P Value for : 95dB SPL	n/a	n/a	n/a	n/a	n/a	n/a		0.721942	0.390453	1	1	0.982539	1
	90dB SPL								0.99997	0.673482	1	1	0.986636	0.952652
	85dB SPL								0.999604	0.916895	0.999242	0.999963	0.996091	0.849862
	80dB SPL								0.993427	0.999572	0.999998	0.999963	0.953381	1
	75dB SPL								0.698468	1	0.968551	0.999919	1	0.995287
	70dB SPL								0.839127	0.999964	0.999871	0.999835	0.999867	0.997512
	65dB SPL								0.557659	1	0.999979	0.999996	0.996104	1
	60dB SPL								0.682874	1	0.999993	0.958105	0.999926	1
	55dB SPL								0.807216	0.999995	0.999999	0.226781	0.117797	0.999718
	50dB SPL								0.99392	0.99999	1	0.114974	0.60761	0.99436
	45dB SPL								0.977208	1	1	n/a	0.987751	1
	40dB SPL								0.990349	1	1	n/a	0.240472	0.991579
	35dB SPL								0.999959	0.999972	1	n/a	0.401356	0.656601
	30dB SPL								1	1	1	n/a	n/a	0.975876
	25dB SPL								1	1	0.999999	n/a	n/a	n/a
	20dB SPL								1	1	0.999996	n/a	n/a	n/a
	15dB SPL								1	n/a	n/a	n/a	n/a	n/a
	10dB SPL								1	n/a	n/a	n/a	n/a	n/a
	5dB SPL								n/a	n/a	n/a	n/a	n/a	n/a
	0dB SPL								n/a	n/a	n/a	n/a	n/a	n/a
		Klhl18 <lowf> : 2 wk							Klhl18 <tm1a> : 2 wk
				2f1-f2 DPOAE amplitude							2f1-f2 DPOAE amplitude
		Control vs Mutant							Control vs Mutant
		6 kHz f2	12 kHz f2	18 kHz f2	24 kHz f2	30 kHz f2			6 kHz f2	12 kHz f2	18 kHz f2	24 kHz f2	30 kHz f2
	Mixed-effects Model Analysis
	F	2.229	375.214	258.928	181.739	130.537			0.121	0.052	0.016	0.02	5.264
	(DFn, DFd)	(1, 368)	(1, 176)	(1, 176)	(1, 176)	(1, 368)			(1, 112)	(1, 48)	(1, 48)	(1, 48)	(1, 48)
	P Value	0.136262	1e-15	1e-15	1e-15	1e-15			0.728953	0.821348	0.901427	0.887646	0.0261895
	Sidak's multiple comparisons test
	Adj P Value for : -10dB SPL	0.673294	0.0785702	1	0.992568	0.999973			0.994996	0.999995	0.966574	0.999999	0.997781
	-5dB SPL	0.914907	0.999994	1	1	0.998966			1	0.995112	0.928655	1	0.999898
	0dB SPL	0.949274	0.129771	0.999992	0.461361	1			0.0380167	0.993052	0.999972	0.812567	0.885429
	5dB SPL	1	1	1	0.999905	1			1	0.740681	0.999985	0.999476	0.993919
	10dB SPL	1	0.00023493	0.012219	1	0.999963			0.987716	0.999937	0.233614	0.999993	0.997508
	15dB SPL	0.91001	2.31047e-10	1.33492e-07	0.913431	1			1	1	0.99669	1	0.998781
	20dB SPL	0.645125	3.1534e-11	3.91471e-07	0.997149	1			1	0.999996	1	0.999999	0.998082
	25dB SPL	0.998196	2.522e-12	3.34028e-10	0.000169414	0.999992			0.999994	0.999475	0.994577	0.990054	0.745607
	30dB SPL	0.838041	5.08e-13	1.85278e-07	6.29262e-08	1			0.570659	1	1	1	0.999986
	35dB SPL	1	2.0023e-11	1.67284e-06	2.31614e-09	0.00195993			0.560738	1	1	1	0.979
	40dB SPL	0.999999	2.44166e-10	2.26902e-05	5.72691e-08	7.81088e-08			1	1	1	1	1
	45dB SPL	0.0246166	4.51834e-10	5.4127e-05	2.86442e-07	1.4e-14			1	1	1	1	1
	50dB SPL	1	3.62281e-09	3.12152e-05	1.76586e-05	4.38e-12			0.999518	1	1	1	1
	55dB SPL	0.160528	1.1978e-07	5.63126e-05	0.000769919	8.2e-14			1	1	1	1	1
	60dB SPL	1	0.000143787	8.91601e-05	0.000344791	1.02309e-08			1	1	1	0.999999	1
	65dB SPL	0.999999	8.39817e-10	9.50736e-06	0.00292714	5.01366e-06			1	1	1	1	0.999998
		Klhl18 <lowf> : 3 wk							Klhl18 <tm1a> : 3 wk
				2f1-f2 DPOAE amplitude							2f1-f2 DPOAE amplitude
		Control vs Mutant							Control vs Mutant
		6 kHz f2	12 kHz f2	18 kHz f2	24 kHz f2	30 kHz f2			6 kHz f2	12 kHz f2	18 kHz f2	24 kHz f2	30 kHz f2
	Mixed-effects Model Analysis
	F	2.312	2.775	1.548	0.066	0.543			5.802	4.751	0.078	7.079	0.0441
	(DFn, DFd)	(1, 112)	(1, 400)	(1, 112)	(1, 112)	(1, 112)			(1, 144)	(1, 144)	(1, 144)	(1, 48)	(1, 144)
	P Value	0.131202	0.0964999	0.21602	0.798091	0.462542			0.0172735	0.0309048	0.780896	0.0105749	0.834051
	Sidak's multiple comparisons test
	Adj P Value for : -10dB SPL	0.495658	1	0.0441448	0.646616	0.845537			1	0.999999	0.998239	1	0.999999
	-5dB SPL	1	0.803486	0.999952	0.685544	0.187118			0.999998	0.901246	1	1	1
	0dB SPL	1	1	0.205253	1	1			0.999998	1	1	0.999482	1
	5dB SPL	1	0.906052	0.00284543	0.997625	0.999449			1	1	0.311158	0.766214	0.99616
	10dB SPL	1	0.7856	0.259975	0.182281	1			0.999495	0.99999	0.156168	1	0.999999
	15dB SPL	1	1	0.999084	0.355523	0.999956			0.999495	1	0.999631	0.867872	1
	20dB SPL	1	0.999995	1	0.999676	0.755806			0.999998	0.996086	1	0.547924	1
	25dB SPL	0.15152	0.999997	0.997782	1	1			1	0.703127	1	0.985007	0.998801
	30dB SPL	0.99995	0.999938	0.75952	0.99915	1			1	0.941926	1	0.999976	0.997381
	35dB SPL	0.668281	0.999723	0.28362	0.955458	0.992127			0.976947	0.998941	1	0.992359	1
	40dB SPL	0.869314	0.946569	0.159958	0.971313	0.99978			0.903259	0.989396	1	0.999838	0.999982
	45dB SPL	0.885487	0.961758	0.151926	0.998811	0.912005			0.997275	0.999977	0.999998	0.999999	1
	50dB SPL	0.940528	0.861446	0.319209	0.939477	0.918664			1	1	0.999968	1	1
	55dB SPL	0.884134	0.677313	0.806135	0.359821	0.83495			0.979351	1	0.999641	1	1
	60dB SPL	0.998831	0.828115	0.784547	1	0.346275			1	1	0.996951	0.999226	0.959317
	65dB SPL	0.970875	1	0.191626	0.78816	0.995046			0.859133	0.999999	0.972163	1	0.855462
		Klhl18 <lowf> : 6 wk							Klhl18 <tm1a> : 6 wk
				2f1-f2 DPOAE amplitude							2f1-f2 DPOAE amplitude
		Control vs Mutant							Control vs Mutant
		6 kHz f2	12 kHz f2	18 kHz f2	24 kHz f2	30 kHz f2			6 kHz f2	12 kHz f2	18 kHz f2	24 kHz f2	30 kHz f2
	Mixed-effects Model Analysis
	F	0.003	16.757	0.167	1.05	3.551			0.025	6.85	1.038	1.77	0.116
	(DFn, DFd)	(1, 128)	(1, 320)	(1, 320)	(1, 320)	(1, 320)			(1, 160)	(1, 80)	(1, 80)	(1, 80)	(1, 80)
	P Value	0.956358	5.38525e-05	0.683205	0.306303	0.060415			0.875285	0.0105988	0.31127	0.187168	0.734697
	Sidak's multiple comparisons test
	Adj P Value for : -10dB SPL	1	0.97195	0.999992	0.999974	0.99997			0.99989	0.961492	0.999978	1	0.828993
	-5dB SPL	1	0.940576	0.945671	0.999787	1			1	1	0.997275	1	1
	0dB SPL	0.0617493	1	0.781901	0.314149	1			0.999948	0.999999	0.999999	0.970645	1
	5dB SPL	0.998513	1	0.006639	1	0.991906			1	0.999966	1	0.974438	0.999956
	10dB SPL	0.999531	0.0358014	0.509705	0.57715	0.999918			1	0.869176	1	1	0.999996
	15dB SPL	0.997673	0.990358	0.552439	0.711184	0.717711			1	1	0.999915	0.225429	1
	20dB SPL	0.999946	1	0.999623	1	0.865886			0.999973	0.990157	1	0.140399	0.855384
	25dB SPL	0.515878	1	1	0.999875	0.994014			0.98856	0.996876	0.999673	0.216468	0.219092
	30dB SPL	0.185145	1	1	0.977265	0.996424			1	1	1	0.46013	0.992588
	35dB SPL	0.999601	0.999943	0.997358	0.87251	0.717108			1	1	1	0.99999	0.971989
	40dB SPL	0.999966	0.988468	0.907672	0.486942	0.691432			1	1	1	1	0.990929
	45dB SPL	1	0.663026	0.829146	0.493411	0.484575			1	1	0.999999	0.973612	1
	50dB SPL	1	0.425665	0.865972	0.584376	0.523137			1	0.999994	0.997862	0.934499	1
	55dB SPL	0.999023	0.0921601	0.974298	0.997848	0.704594			1	0.944114	0.961706	0.997224	0.9242
	60dB SPL	0.99999	0.0530149	0.928465	1	0.378277			0.552389	0.637297	0.757532	0.999996	0.537704
	65dB SPL	0.999779	0.129956	0.780244	0.910302	0.932941			0.927358	0.897104	0.637455	1	0.466381
		Klhl18 <lowf>							Klhl18 <tm1a>
		2f1-f2 DPOAE Threshold							2f1-f2 DPOAE Threshold
		Control vs Mutant							Control vs Mutant
		2 wk	3 wk	6 wk					2 wk	3 wk	6 wk
	Mixed-effects Model Analysis
	F	165.597	0.81	2.591					1.891	0.163	6.735
	(DFn, DFd)	(1, 55)	(1, 35)	(1, 100)					(1, 20)	(1, 15)	(1, 25)
	P Value	1e-15	0.374192	0.110574					0.184271	0.692316	0.0155928
	Sidak's multiple comparisons test
	Adj P Value for : f2 = 6kHz	0.360158	0.00814923	0.640269					0.999974	0.999994	1
	12kHz	1.78408e-09	1	0.962874					0.980601	0.759814	0.99675
	18kHz	3.3743e-06	0.769549	0.989857					0.999974	0.981291	0.979341
	24kHz	1.00428e-08	0.999637	1					0.633023	0.231568	0.0138811
	30kHz	7.93457e-08	1	0.207897					0.950132	0.991686	0.147509
		Klhl18 <lowf> : 6 wk							Klhl18 <lowf> : 6 wk
				CAP amplitude							CAP latency
		Wildtype vs Heterozygote vs Homozygote							Wildtype vs Heterozygote vs Homozygote
		6 kHz	12 kHz	18 kHz	24 kHz	30 kHz			6 kHz	12 kHz	18 kHz	24 kHz	30 kHz
	Mixed-effects Model Analysis
	F	108.9	217.219	142.609	65.786	47.295			195.805	172.909	157.252	5.205	10.272
	(DFn, DFd)	(1.4, 324.6)	(1.6, 232.8)	(1.8, 262.7)	(1.5, 223.7)	(1.4, 205.2)			(1.5, 102.6)	(1.8, 147.0)	(1.7, 205.4)	(1.3, 118.4)	(1.6, 111.4)
	P Value	1e-15	1e-15	1e-15	1e-15	1.33e-13			1e-15	1e-15	1e-15	0.016028	0.000302006
	Tukey's multiple comparisons test
	Adj P Value for 0 dB SPL : WT vs. HET	0.895735	0.900705	0.747953	0.914279	0.912219			n/a	n/a	n/a	n/a	n/a
	WT vs. HOM	0.813951	0.61515	0.99996	0.973061	0.866156			n/a	n/a	n/a	n/a	n/a
	HET vs. HOM	0.600853	0.938575	0.635479	0.421539	0.998824			n/a	n/a	n/a	n/a	n/a
	Adj P Value for 5 dB SPL : WT vs. HET	0.890184	0.598482	0.620165	0.793846	0.548723			n/a	n/a	n/a	n/a	n/a
	WT vs. HOM	0.796156	0.819484	0.955288	0.657846	0.714281			n/a	n/a	n/a	n/a	n/a
	HET vs. HOM	0.99999	0.931561	0.572143	0.999935	0.452684			n/a	n/a	n/a	n/a	n/a
	Adj P Value for 10 dB SPL : WT vs. HET	0.371133	0.999997	0.489606	0.193652	0.998053			n/a	n/a	n/a	n/a	n/a
	WT vs. HOM	0.957204	0.375462	0.272823	0.734585	0.137553			n/a	n/a	n/a	n/a	n/a
	HET vs. HOM	0.305802	0.573641	0.268996	0.389745	0.758412			n/a	n/a	n/a	n/a	n/a
	Adj P Value for 15 dB SPL : WT vs. HET	0.144123	0.398911	0.505171	0.513097	0.0523788			n/a	n/a	n/a	n/a	n/a
	WT vs. HOM	0.998142	0.554575	0.261357	0.183176	0.99708			n/a	n/a	n/a	n/a	n/a
	HET vs. HOM	0.0460407	0.207768	0.149547	0.774926	0.0753946			n/a	n/a	n/a	n/a	n/a
	Adj P Value for 20 dB SPL : WT vs. HET	0.945838	0.604122	0.361596	0.577333	0.170448			n/a	n/a	n/a	n/a	n/a
	WT vs. HOM	0.975619	0.0406058	0.155415	0.787415	0.994309			n/a	n/a	n/a	n/a	n/a
	HET vs. HOM	0.871875	0.168997	0.0742378	0.503073	0.219133			n/a	n/a	n/a	n/a	n/a
	Adj P Value for 25 dB SPL : WT vs. HET	0.999565	0.7588	0.633051	0.969647	0.999232			n/a	n/a	n/a	n/a	n/a
	WT vs. HOM	0.294339	0.0169316	0.0279983	0.0191496	0.972302			n/a	n/a	n/a	n/a	n/a
	HET vs. HOM	0.602551	0.0285932	0.053447	0.322253	0.983494			n/a	n/a	n/a	n/a	n/a
	Adj P Value for 30 dB SPL : WT vs. HET	0.968079	0.440945	0.949793	0.877087	0.99854			n/a	n/a	n/a	n/a	n/a
	WT vs. HOM	0.188138	0.00440272	0.0100117	0.0206915	0.660997			n/a	n/a	n/a	n/a	n/a
	HET vs. HOM	0.457629	0.00788633	0.0219506	0.0898689	0.808383			n/a	n/a	n/a	n/a	n/a
	Adj P Value for 35 dB SPL : WT vs. HET	0.97231	0.180422	0.84115	0.805374	0.99069			n/a	n/a	n/a	n/a	n/a
	WT vs. HOM	0.117263	0.000604963	0.00315636	0.0134337	0.26966			n/a	n/a	n/a	n/a	n/a
	HET vs. HOM	0.234306	0.00975441	0.0133715	0.0470944	0.355218			n/a	n/a	n/a	n/a	n/a
	Adj P Value for 40 dB SPL : WT vs. HET	0.806058	0.209163	0.773096	0.586203	0.722148			n/a	n/a	n/a	0.857792	n/a
	WT vs. HOM	0.0269399	0.000491243	0.00237051	0.0106495	0.0279076			n/a	n/a	n/a	0.972201	n/a
	HET vs. HOM	0.128491	0.0113812	0.0182622	0.0411151	0.448902			n/a	n/a	n/a	0.781228	n/a
	Adj P Value for 45 dB SPL : WT vs. HET	0.780277	0.289613	0.857457	0.502205	0.669745			n/a	n/a	n/a	0.775729	n/a
	WT vs. HOM	0.00605176	0.000392954	0.0015926	0.00926079	0.0180536			n/a	n/a	n/a	0.625686	n/a
	HET vs. HOM	0.0528872	0.00684747	0.0144158	0.0588944	0.254346			n/a	n/a	n/a	0.901061	n/a
	Adj P Value for 50 dB SPL : WT vs. HET	0.657513	0.336501	0.869215	0.495155	0.618039			n/a	n/a	0.990327	0.837661	n/a
	WT vs. HOM	0.00319072	0.000322258	0.000766993	0.00490914	0.0123856			n/a	n/a	0.00458396	0.656909	n/a
	HET vs. HOM	0.0167254	0.00554861	0.0138557	0.0414733	0.162083			n/a	n/a	0.0189382	0.961871	n/a
	Adj P Value for 55 dB SPL : WT vs. HET	0.672969	0.351381	0.863266	0.483208	0.449405			n/a	n/a	0.927096	0.806227	n/a
	WT vs. HOM	0.00065002	0.000324565	0.000347912	0.00340855	0.018241			n/a	n/a	0.00369433	0.648787	n/a
	HET vs. HOM	0.0088715	0.00638051	0.0120817	0.0341923	0.101175			n/a	n/a	0.0149223	0.930656	n/a
	Adj P Value for 60 dB SPL : WT vs. HET	0.564236	0.394047	0.849019	0.506382	0.44749			n/a	n/a	0.841017	0.994865	n/a
	WT vs. HOM	0.000624241	0.000315482	0.000234757	0.00515697	0.0343863			n/a	n/a	0.000652497	0.585844	n/a
	HET vs. HOM	0.00913701	0.00441012	0.00769438	0.0281435	0.159661			n/a	n/a	0.00864163	0.489222	n/a
	Adj P Value for 65 dB SPL : WT vs. HET	0.651412	0.457793	0.869287	0.65508	0.532283			n/a	0.868959	0.862855	0.907888	n/a
	WT vs. HOM	0.000756429	0.000319493	0.00011326	0.00817041	0.0358635			n/a	0.000443308	0.000365197	0.179018	n/a
	HET vs. HOM	0.00688187	0.00586752	0.0057114	0.0285203	0.113899			n/a	0.0159302	0.00278327	0.383122	n/a
	Adj P Value for 70 dB SPL : WT vs. HET	0.668215	0.639365	0.995136	0.999865	0.9023			0.933824	0.811569	0.92101	0.928324	0.986367
	WT vs. HOM	0.000598599	0.000263985	0.000177273	0.013432	0.0236522			0.00247216	0.0031919	0.00119617	0.122916	0.292715
	HET vs. HOM	0.0116159	0.00763458	0.0252909	0.113358	0.160444			0.0494076	0.0132027	0.000832771	0.197563	0.419916
	Adj P Value for 75 dB SPL : WT vs. HET	0.799897	0.562337	0.829985	0.808547	0.798224			0.974417	0.662172	0.888695	0.925223	0.998101
	WT vs. HOM	0.000797991	0.000276301	0.000339436	0.015371	0.0183294			1.641e-05	0.000928327	0.00290871	0.0948177	0.322449
	HET vs. HOM	0.0101475	0.00442532	0.0189657	0.0352899	0.0812552			0.00363624	0.0106542	0.00319913	0.121278	0.439438
	Adj P Value for 80 dB SPL : WT vs. HET	0.838654	0.543646	0.79018	0.815663	0.814268			0.978765	0.546615	0.785306	0.909553	0.997203
	WT vs. HOM	0.00133262	0.000167808	0.000810637	0.0109076	0.0200674			1.45917e-05	0.000323977	0.00328123	0.087936	0.430993
	HET vs. HOM	0.0111231	0.00265681	0.0220289	0.0359267	0.0449653			0.00192206	0.00783161	0.00321233	0.11311	0.455201
	Adj P Value for 85 dB SPL : WT vs. HET	0.904858	0.716903	0.739797	0.862238	0.653869			0.978116	0.560415	0.822218	0.910678	0.942255
	WT vs. HOM	0.00464547	0.000195847	0.00185567	0.00989764	0.0208135			2.39405e-06	0.000116101	0.00892132	0.0884212	0.24096
	HET vs. HOM	0.0301417	0.00380128	0.0206157	0.0374988	0.0524122			0.000995958	0.00518932	0.00857351	0.127825	0.445989
	Adj P Value for 90 dB SPL : WT vs. HET	0.931467	0.80028	0.738097	0.905677	0.555793			0.960939	0.61033	0.863374	0.930553	0.89643
	WT vs. HOM	0.00461723	0.000166075	0.00360531	0.0185198	0.025328			3.25157e-05	0.000168871	0.0303438	0.133501	0.234613
	HET vs. HOM	0.0284973	0.00526807	0.0159866	0.0303374	0.0705025			0.00423845	0.00199785	0.0446786	0.200437	0.541555
	Adj P Value for 95 dB SPL : WT vs. HET	0.705996	0.696118	0.726209	0.814791	0.632114			0.949456	0.608339	0.692403	0.843015	0.894477
	WT vs. HOM	0.00115841	0.000108398	0.00106969	0.00315239	0.0298615			0.00013645	0.000893634	0.0835628	0.293204	0.193569
	HET vs. HOM	0.0312119	0.0117775	0.0290897	0.0628912	0.251762			0.00388026	0.00266208	0.144588	0.410814	0.610208
		Klhl18 <lowf> : 6 wk
				CM amplitude
		Wildtype vs Heterozygote vs Homozygote
		6 kHz	12 kHz	18 kHz	24 kHz	30 kHz
	Mixed-effects Model Analysis
	F	0.672	0.712	0.354	3.155	3.425
	(DFn, DFd)	(1.9, 144.9)	(1.8, 130.8)	(1.8, 16.6)	(1.8, 134.6)	(1.8, 132.0)
	P Value	0.508782	0.475355	0.690117	0.0508324	0.0409505
	Tukey's multiple comparisons test
	Adj P Value for 0 dB SPL : WT vs. HET	0.940896	0.548402	0.804501	0.194677	0.816589
	WT vs. HOM	0.945789	0.928523	0.979997	0.190665	0.958308
	HET vs. HOM	0.856873	0.667753	0.84524	0.691973	0.991338
	Adj P Value for 10 dB SPL : WT vs. HET	0.77631	0.0882106	0.461211	0.3734	0.969579
	WT vs. HOM	0.860724	0.768262	0.999932	0.976661	0.883043
	HET vs. HOM	0.824823	0.349215	0.411095	0.575836	0.978826
	Adj P Value for 20 dB SPL : WT vs. HET	0.994015	0.79793	0.351546	0.142975	0.941989
	WT vs. HOM	0.94349	0.923695	0.997133	0.995326	0.339863
	HET vs. HOM	0.979845	0.720094	0.637954	0.365658	0.411293
	Adj P Value for 30 dB SPL : WT vs. HET	0.585147	0.39797	0.698173	0.838954	0.788354
	WT vs. HOM	0.944466	0.999382	0.822725	0.668635	0.946927
	HET vs. HOM	0.849577	0.474859	0.997498	0.999867	0.73238
	Adj P Value for 40 dB SPL : WT vs. HET	0.670919	0.543695	0.722863	0.9452	0.906681
	WT vs. HOM	0.74801	0.867994	0.913138	0.269027	0.86195
	HET vs. HOM	0.998344	0.425545	0.996747	0.853676	0.997653
	Adj P Value for 50 dB SPL : WT vs. HET	0.851084	0.537716	0.735073	0.999415	0.896735
	WT vs. HOM	0.775635	0.886044	0.83928	0.690131	0.489189
	HET vs. HOM	0.966341	0.467558	0.996279	0.849003	0.905782
	Adj P Value for 60 dB SPL : WT vs. HET	0.836302	0.700156	0.833147	0.950391	0.999987
	WT vs. HOM	0.803127	0.912032	0.769079	0.638765	0.208989
	HET vs. HOM	0.988901	0.597623	0.960429	0.888987	0.54123
	Adj P Value for 70 dB SPL : WT vs. HET	0.827731	0.775698	0.917104	0.989062	0.998794
	WT vs. HOM	0.88949	0.946283	0.594033	0.53844	0.376883
	HET vs. HOM	0.998893	0.69728	0.864063	0.799411	0.64628
	Adj P Value for 80 dB SPL : WT vs. HET	0.864578	0.871561	0.973345	0.999988	0.999038
	WT vs. HOM	0.944538	0.99547	0.553905	0.351564	0.428887
	HET vs. HOM	0.987963	0.870085	0.853963	0.575159	0.653972
	Adj P Value for 90 dB SPL : WT vs. HET	0.871991	0.952831	0.979696	0.998483	0.997181
	WT vs. HOM	0.991802	0.999203	0.669396	0.638672	0.613647
	HET vs. HOM	0.944863	0.950503	0.964525	0.880095	0.804151
		Klhl18 <lowf> : 6 wk							Klhl18 <lowf> : 6 wk
				CAP Threshold							CM Threshold
		Wildtype vs Heterozygote vs Homozygote							Wildtype vs Heterozygote vs Homozygote
		6 kHz	12 kHz	18 kHz	24 kHz	30 kHz			6 kHz	12 kHz	18 kHz	24 kHz	30 kHz
	Mixed-effects Model Analysis
	F	136.094							0.976
	(DFn, DFd)	(1.9, 70.7)							(1.8, 67.4)
	P Value	1e-15							0.374105
	Tukey's multiple comparisons test
	Adj P Value for : WT vs. HET	0.972844	0.913785	0.166806	0.999929	0.841511			0.957293	0.312244	0.877043	0.677407	0.989528
	WT vs. HOM	0.000181559	3.92396e-07	0.000187412	0.0898916	0.00656926			0.40911	0.974165	0.978618	0.551378	0.798643
	HET vs. HOM	0.000495987	4.04464e-05	0.000225894	0.455605	0.250817			0.545913	0.356128	0.996523	0.908751	0.917137
		Klhl18 <lowf> : 6 wk
				SP amplitude
		Wildtype vs Heterozygote vs Homozygote
		6 kHz	12 kHz	18 kHz	24 kHz	30 kHz
	Mixed-effects Model Analysis
	F	23.392	32.512	5.553	4.295	3.102
	(DFn, DFd)	(1.9, 276.9)	(1.8, 272.8)	(1.7, 250.2)	(1.6, 236.7)	(1.5, 226.8)
	P Value	1.25056e-09	1.366e-12	0.00670663	0.0216857	0.0599518
	Tukey's multiple comparisons test
	Adj P Value for 0 dB SPL : WT vs. HET	0.312101	0.26682	0.30757	0.770376	0.832303
	WT vs. HOM	0.999686	0.468344	0.254054	0.306871	0.831252
	HET vs. HOM	0.593027	0.911281	0.912716	0.711929	0.908414
	Adj P Value for 5 dB SPL : WT vs. HET	0.47585	0.681127	0.715668	0.397977	0.760802
	WT vs. HOM	0.754813	0.717345	0.658457	0.538529	0.405383
	HET vs. HOM	0.330416	0.880736	0.335851	0.554068	0.567746
	Adj P Value for 10 dB SPL : WT vs. HET	0.553159	0.72341	0.061585	0.943389	0.999023
	WT vs. HOM	0.536647	0.309419	0.962419	0.297278	0.227733
	HET vs. HOM	0.372517	0.981011	0.47286	0.313509	0.515324
	Adj P Value for 15 dB SPL : WT vs. HET	0.910445	0.751996	0.0858543	0.584232	0.386624
	WT vs. HOM	0.803605	0.425386	0.0206537	0.534604	0.848477
	HET vs. HOM	0.743338	0.987706	0.00317441	0.34523	0.375905
	Adj P Value for 20 dB SPL : WT vs. HET	0.802299	0.68864	0.914282	0.265728	0.900476
	WT vs. HOM	0.771448	0.447137	0.0792794	0.118785	0.814583
	HET vs. HOM	0.996588	0.195861	0.0765822	0.884211	0.859618
	Adj P Value for 25 dB SPL : WT vs. HET	0.0810209	0.455528	0.927207	0.879301	0.996387
	WT vs. HOM	0.82237	0.113388	0.923282	0.327352	0.496939
	HET vs. HOM	0.484076	0.110357	0.999992	0.813067	0.94342
	Adj P Value for 30 dB SPL : WT vs. HET	0.55245	0.833645	0.761669	0.523489	0.424358
	WT vs. HOM	0.0432238	0.122247	0.226202	0.498694	0.913437
	HET vs. HOM	0.45788	0.440417	0.835295	0.64913	0.447721
	Adj P Value for 35 dB SPL : WT vs. HET	0.368974	0.987936	0.353755	0.771042	0.505658
	WT vs. HOM	0.99762	0.173198	0.525282	0.978817	0.538568
	HET vs. HOM	0.33166	0.141292	0.770197	0.694804	0.235603
	Adj P Value for 40 dB SPL : WT vs. HET	0.360042	0.996683	0.126065	0.915603	0.939033
	WT vs. HOM	0.754933	0.212225	0.197111	0.997746	0.696617
	HET vs. HOM	0.887552	0.0492202	0.968538	0.852576	0.917538
	Adj P Value for 45 dB SPL : WT vs. HET	0.412722	0.754945	0.350123	0.698658	0.999924
	WT vs. HOM	0.684116	0.217025	0.686545	0.938887	0.431391
	HET vs. HOM	0.168307	0.255632	0.663161	0.456655	0.500736
	Adj P Value for 50 dB SPL : WT vs. HET	0.985337	0.35346	0.246971	0.842928	0.534437
	WT vs. HOM	0.505112	0.464831	0.50152	0.919241	0.274359
	HET vs. HOM	0.482867	0.980189	0.471182	0.646343	0.980114
	Adj P Value for 55 dB SPL : WT vs. HET	0.999915	0.637505	0.361935	0.574749	0.837273
	WT vs. HOM	0.339541	0.173919	0.410478	0.895689	0.178531
	HET vs. HOM	0.629522	0.109905	0.603912	0.626731	0.559227
	Adj P Value for 60 dB SPL : WT vs. HET	0.618319	0.342242	0.59763	0.897809	0.728752
	WT vs. HOM	0.487048	0.234941	0.61742	0.900103	0.361974
	HET vs. HOM	0.955209	0.541476	0.849496	0.974293	0.87715
	Adj P Value for 65 dB SPL : WT vs. HET	0.993126	0.485599	0.749538	0.929191	0.78337
	WT vs. HOM	0.795398	0.102493	0.408822	0.783311	0.30295
	HET vs. HOM	0.762888	0.00351101	0.992428	0.999984	0.816248
	Adj P Value for 70 dB SPL : WT vs. HET	0.778419	0.0762787	0.473081	0.661878	0.95733
	WT vs. HOM	0.262794	0.010181	0.256239	0.6931	0.495741
	HET vs. HOM	0.298492	0.0791222	0.730724	0.778366	0.662037
	Adj P Value for 75 dB SPL : WT vs. HET	0.710741	0.260787	0.401164	0.745207	0.998594
	WT vs. HOM	0.137348	0.030739	0.304202	0.62997	0.475694
	HET vs. HOM	0.177674	0.655912	0.812385	0.950747	0.713767
	Adj P Value for 80 dB SPL : WT vs. HET	0.559053	0.23242	0.413306	0.573214	0.941806
	WT vs. HOM	0.028244	0.0019138	0.438612	0.553999	0.66072
	HET vs. HOM	0.127443	0.217575	0.945267	0.93859	0.650091
	Adj P Value for 85 dB SPL : WT vs. HET	0.636398	0.67613	0.290559	0.653783	0.921141
	WT vs. HOM	0.0187799	0.00157271	0.242188	0.520551	0.972217
	HET vs. HOM	0.0922673	0.0729545	0.937206	0.997496	0.883336
	Adj P Value for 90 dB SPL : WT vs. HET	0.871249	0.917019	0.578988	0.771001	0.939623
	WT vs. HOM	0.0382615	0.00584986	0.665419	0.532846	0.966692
	HET vs. HOM	0.0315979	0.0939187	0.90938	0.933753	0.995
	Adj P Value for 95 dB SPL : WT vs. HET	0.913624	0.943655	0.785188	0.848559	0.824322
	WT vs. HOM	0.0452759	0.0233645	0.903267	0.243208	0.0918344
	HET vs. HOM	0.011159	0.171216	0.966494	0.585923	0.505503
	Endocochlear Potential
	Kolmogorov-Smirnov test	WT	HET	HOM
	KS distance	0.222333	0.255682	0.396469
	P value	0.1	0.1	0.00138813
	Passed normality test (alpha=0.05)?	Yes	Yes	No
	Mean	122.36	121.2	123.389
	Std. Deviation	5.39145	5.33302	5.58487
	Kruskal-Wallis One Way ANOVA		WT vs HET vs HOM
	Kruskal-Wallis statistic			1.60977
	Number of groups			3
	P value			0.467248
	Synapse Counts	12kHz - Ribeye		24kHz - Ribeye		12kHz - GluR2		24kHz - GluR2		12kHz - Colocalised		24kHz - Colocalised
		HET	HOM	HET	HOM	HET	HOM	HET	HOM	HET	HOM	HET	HOM
	Kolmogorov-Smirnov test
	KS distance	0.163997	0.178399	0.300581	0.29996	0.156575	0.135608	0.203947	0.274901	0.148349	0.179846	0.29662	0.287837
	P value	0.1	0.1	0.0964372	0.0564529	0.1	0.1	0.1	0.1	0.1	0.1	0.1	0.0821506
	Passed normality test (alpha=0.05)?	Yes	Yes	Yes	Yes	Yes	Yes	Yes	Yes	Yes	Yes	Yes	Yes
	Mean	13.6311	11.4657	12.8336	10.7534	13.7368	11.6942	13.2025	11.1234	13.4629	11.2407	12.6313	10.4186
	Std. Deviation	2.93248	2.64754	1.9487	3.06448	2.98001	2.39704	1.81304	2.15055	2.88086	2.56545	1.90303	2.92254
	Unpaired t test (Welch's correction)		HET v HOM		HET v HOM		HET v HOM		HET v HOM		HET v HOM		HET v HOM
	Welch-corrected t		1.45014		1.48038		1.41306		1.89123		1.52413		1.63845
	df		11.8768		10.2571		11.473		1.89123		11.8422		10.3617
	(2-tailed) P value		0.172911		0.168821		0.184189		0.0852049		0.153728		0.131301
